# Supplementary material for: Towards Digital Twin Implementation in Roll-To-Roll Gravure Printed Electronics: Overlay Printing Registration Error Prediction Based on Printing Process Parameters
Source: Nanomaterials (Basel). 2023 Mar 10;13(6):1008. doi: 10.3390/nano13061008 (PMC10053699; doi:10.3390/nano13061008)
Supplement: Supplementary file 1 [file nanomaterials-13-01008-s001.zip]

Archive with 1 entries (1 files):
- nanomaterials-2243133-supplementary.pdf
